# Supplementary material for: A database for the monitoring of thermal anomalies over the Amazon forest and adjacent intertropical oceans
Source: Sci Data. 2015 May 26;2:150024. doi: 10.1038/sdata.2015.24 (PMC4443878; doi:10.1038/sdata.2015.24)
Supplement: Supplementary file 1 [file sdata201524-isa1.zip]

Archive with 3 entries (3 files):
- i_Investigation.txt
- s_study_Jim_nez-Mu_oz.txt
- a_assay_Jim_nez-Mu_oz.txt
